# Supplementary material for: Scoping review of qualitative studies investigating reproductive health knowledge, attitudes, and practices among men and women across Rwanda
Source: PLoS One. 2023 Mar 31;18(3):e0283833. doi: 10.1371/journal.pone.0283833 (PMC10065244; doi:10.1371/journal.pone.0283833)
Supplement: S2 Appendix — (XLSX) [file pone.0283833.s002.xlsx]

## Sheet: Sheet1
Full Text Article Number	First Author, Title (year)	Participants (gender, age, etc.)	Aims	Sample Size	Findings	Implications	Domain (FP, SRHR, CAC)	EST level (individual, interpersonal, healthcare organization, social & cultural, public health policy)	Limitations (as identified by authors)
78	Adedimeji, Social contexts as mediator of risk behaviors in Rwandan men who have sex with men (MSM): Implications for HIV and STI transmission (2019)	MSM not less than 18 years, lived in Kigali metropolis in the last 6 months, self-identified MSM, had at least one sexual contact with another man in the 6 months before data collection.	Highlight and describe the social contexts of sexual risk among MSM in Rwanda and discuss their implications for HIV and STI acquisition as well as their health and well-being.	30 MSM	Risky sexual practices were common but differed by peculiar individual and contextual factors. Older MSM often reported occasional sexual relations with women to avoid suspicion and social stigma. Younger MSM’s risky sexual practices are mostly transactional and mediated by the need for social acceptance and support. Knowledge of STIs was poor, but prevalence, especially of HPV was high. The opti…	An environment of intense social stigma and social isolation makes it difficult to obtain information or services to improve sexual health. Effective interventions that address individual and contextual determinants of risk and access to health services are urgently needed to limit the consequence of MSM as a bridge for HIV transmission to the general population.	SRHR	Individual, healthcare organization, social & culture	not identified
12	Bazirete, Influencing factors for prevention of postpartum hemorrhage and early detection of childbearing women at risk in Northern Province of Rwanda: beneficiary and health worker perspectives (2020)	11 women with postpartum hemorrhage (PPH) within 6 months immediately prior to data collection, over 18 years old (6 were aged 20-34 yrs, and 5 were aged 35-43 yrs.). 10 close relatives to the women from two health facilities (8 husbands, 2 close female relatives).	Explore influencing factors for prevention of PPH and early detection of at risk childbearing women as perceived by beneficiaries and health workers in the Northern Province of Rwanda.	21 beneficiaries (women and close relations) & 25 health workers	Four interrelated themes describing the factors influencing PPH prevention care were identified: (1) The meaning of PPH: personal beliefs, knowledge and understanding (2) Organizational factors (3) Caring and family involvement and (4) Perceived risk factors and barriers to PPH prevention.	Poor interaction between beneficiaries and health care providers, which can lead the women to be reluctant to express freely their health needs during childbearing period. healthcare providers practice active management of the third stage of labor with injectable Oxytocin to prevent PPH, but its effectiveness is questionable as most health facilities lack refrigerator storage in the maternity uni…	SRHR	individual, interpersonal and healthcare organization	Limited to personal views and have been analyzed qualitatively. general applicability of our findings may be questionable as the selected health facilities were from a rural area and thus may not be applicable to the health facilities from urban areas.
65	Blair, Introducing the standard days method: expanding family planning options in Rwanda (2007)	Women using standard days method, partners of standard days method users, women who discontinued the method, women who became pregnant while using the method.	Identify standard method users from clinical records and assessing effectiveness of standard day method as well as expanding FP options in Rwanda.	IDIs 121 women using standard days methods, FGDs with 53 users and 51 partners	Most women adopted injectables or oral contraceptives but 22.7% of women chose standard days method. Women who had hormonal contraceptives in the past stopped using them because of the side effects. The majority of respondents, including continuing users and those who became pregnant, found that cycleBeads were easy to use and interpret. Results showed that standard days method is easy for provid…	The method attracts couples who are new to FP.	FP	public health policy	Not identified
43	Brunie, Getting to 70%: barriers to modern contraceptive use for women in Rwanda (2013)	Non-pregnant women and men aged between 21-49 yrs	To examine the non-use of FP methods in in Rwanda, specific barriers to contraception and rule out the psychological factors influencing the use of modern contraceptive methods	78 IDIs total, 54 women and 24 male partners	The gaps in knowledge about the range of available contraceptive methods; misinformation and negative perceptions about some methods; and concern about social opposition to contraceptive use, mainly from male partners, are the main challenge in accessing the modern methos of contraception.	Expanding the the access to modern contraceptive methods, providing training to health care providers and decentralisation of FP services in rural areas as well as educating peoples about the use of contraception methods will be an indicator to sustain FP in Rwanda.	FP	individual, health care organisation, public health policy	Study was not conducted in all Rwandan districts, the sample did not include the nulliparous women
15	Coast, Adolescent Sexual and Reproductive Health in Ethiopia and Rwanda: A Qualitative Exploration of the Role of Social Norms (2019)	Adolescents (boys and girls: those in early (10-12 years), mid (13-15), and older (16-19) adolescence.), their parents, other adults within the community, and key informants at local and provincial/regional levels.	Fill the evidence gap by considering how gender and age affect adolescent boys’ and girls’ experiences of SRH in Ethiopia and Rwanda: How and in what ways are adolescents’ perceptions and experiences of SRH influenced by age and gender in Ethiopia and Rwanda?	In Rwanda: 506 participants, including 184 female and 143 male adolescents	Gendered puberty transitions (transition is socioculturally constructed), Sexuality: there were substantially higher levels of monitoring and control of girls’ sexuality compared with boys’, and relatively few opportunities for intergenerational communication (adult-adolescent) about sexuality. Victim blaming: much more limited mention of perpetrator culpability, which was frequently linked to th…	Gendered processes of social exclusion that differ between younger and older adolescents contribute to the (re)production of disadvantage for some adolescent girls. Despite substantial national-level progress in policies and frameworks to support adolescents, community-level norms and stigmas combined with services and providers that are either unwilling or unable to meet adolescents’ SRH needs m…	SRHR	interpersonal, social & cultural	Not identified
10	Coast, 'If She's Pregnant, then that Means that Her Dreams Fade Away': Exploring Experiences of Adolescent Pregnancy and Motherhood in Rwanda (2021)	Individuals working with or on adolescents, in education and health, with a range of government and community organisations, including para-social workers (community health workers). Female adolescents aged 15–19 years who had given birth before the age of 18 or were currently pregnant before the age of 18.	Considers how adolescents’ capabilities are infuenced by pregnancy and motherhood.	20 IDIs with workers, 24 adolescents	Adolescent motherhood impacts girls’ lives across multiple capabilities including education, psychosocial well-being, voice and agency, and economic empowerment. Rarely were adolescent mothers in our sample supported to return to school. Their pregnancy and motherhood were stigmatised by their families, peers, wider community and service providers.	The psychosocial consequences of adolescent motherhood are signifcant, linked to social isolation and multifaceted stressors, including poverty. Despite recent policy and service improvements, adolescent mothers continue to be left behind. Concerted and multisectoral eforts—across education, justice and health—are critical to prevent sexual violence and unwanted adolescent regnancy and to support…	SRHR	individual, interpersonal, healthcare organization, social & cultural, public health policy	Cannot establish whether adolescents who are mothers were—before they became mothers—diferent from adolescents who are not (yet) mothers. The highly stigmatised context of adolescent pregnancy and motherhood meant that systematic sampling of mothers from the survey for qualitative interviews was not possible; evidence is restricted to surveyed adolescent mothers who consented to be re-contacted a…
45	Dhont, 'Mama and papa nothing': living with infertility among an urban population in Kigali, Rwanda (2011)	Infertile women, above 30 years	Determine the cause, consequence and risk factors of infertility in Rwanda	Total of 21 female and a total of 20 males	Although some couples seem to be able to cope with the burden of infertility and to maintain loving relationships, most agreed that ‘without children there can be no peace at home’, or, there can be no love’and leading to the family conflict and union dissolutions as the discontinuity of family lines.	Infertility is not only to women, it also happens to men. The peoples with infertility are isolated in community, thus that infertile couples can benefit Rwandese society by taking care of relatives and non-relatives.	FP	health care organisation, public health policy	Not identified
70	Doyle, The relationship between inequitable gender norms and provider attitudes and quality of care in maternal health services in Rwanda: a mixed methods study (2021)	Three separate FGDs were conducted with 10 RMNH pro- viders (five men, five women; five nurses, four midwives, one doctor), 10 female clients, and 10 male clients,	Better understand whether and how gender and power dynamics between providers and clients affect their perceptions and experiences of quality care during antenatal care, labor and childbirth.	3 separate FGDs were conducted with 10 female clients, 10 male clients, 10 providers (5 men, 5 women; 5 nurses, 4 midwives, 1doctor)	Inequitable gender norms and attitudes – among both and clients and providers– impact the quality of care. Gender norms and attitudes influence the provision of care and provider-client interactions, in addition to the impact of men’s involvement on the quality of care.	Gender attitudes and power dynamics between providers and their clients, and between female clients and their partners, can negatively impact the utilization and provision of quality care. There is a need for capacity building efforts to challenge health providers’ inequitable gender attitudes and practices and equip them to be aware of gender and power dynamics between themselves and their clien…	SRHR	social & cultural	Small sample size, limited number of purposively selected districts, and the limited number of facilities selected for inclusion, which were due to financial and human resource constraints. The selection of eligible clients for the FGDs relied on lists provided by community health workers, which may have introduced an element of selection bias into client recruitment.
58	Doyle, Transforming gender roles in domestic and caregiving work: preliminary findings from engaging fathers in maternal, newborn, and child health in Rwanda (2014)	Men aged 21–35 who are either currently expecting a child or are already fathers to children aged under five.	Present initial results from implementing MenCare+ father groups on the impact on men’s participation in care work.	FGDs with 48 father groups, 600 men and their partners participated in group education.	Results confirm the importance for practitioners’ planning strategies to engage fathers to think beyond men’s token participation in care work, to use father participation as an entry point to truly transform gender dynamics within the home.	Gender-transformative programmes, which engage men in deliberate questioning of gender norms, can increase men’s involvement in ways that shift the burden of care work and address unequal power relations. We must work with communities to transform social norms that discourage or excuse men from participating in care work. We must also engage with the health and employment sectors to advocate for …	SRHR	individual, interperson, social & cultural, public health policy	Not identified
86	Farmer DB, Berman L, Ryan G, Habumugisha L, Basinga P, Nutt C, et al. Motivations and constraints to family planning: a qualitative study in Rwanda’s southern Kayonza District. Glob Health Sci Pract. 2015;3(2):242–54.	Community members (20 to 87 years), FP and maternity nurses based at health centers (mean age 31), maternal and child health CHWs (mean age 38). near equal number men and women	Explore of the underlying factors contributing to women’s and men’s perceptions of FP within broader understandings of SRH.	96 community members, 48 community health workers , and 15 health facility nurses	1) fertility beliefs: participants recognized the benefits of FP (injectables and condoms) but often desired larger families for cultural and historical reasons; (2) social pressures and gender roles: young and unmarried women faced significant stigma and husbands exerted decision-making power, but many husbands did not have a good understanding of FP because they perceived it as a woman’s matter…	individual and community perceptions exert a strong influence on reproductive health and family planning choices. Understanding providers’ and communities’ perspectives is critical if family planning program priorities and messaging are to respond to the needs of the local context.	FP	social & cultural	Findings not generalizable. nuances of the differences between the participants' circumstances could not be adequately explored in one article. Though independant data collectors were hired, the researchers were part of the NGO Partners In Health-Inshuti Mu Buzima (PIH-IMB), which had been offering services- this could have influenced reponses.
21	Hodoglugil, Making Abortion Safer in Rwanda: Operationalization of the Penal Code of 2012 to Expand Legal Exemptions and Challenges (2017)	women age 18-44, recruited from Female student association and Womens association. Also, key informants: health care providers, court representatives, Ministry of Justice, and civil society organization	identify the status of abortion after the penal code change	N = 22 in-depth interviews with key informants, N = 3 focus group disucssions with a total of 33 women	In the records, abortion did not exclusively mean termination with a live fetus. Most abortion procedures treated other obstetric conditions. A majority of the abortion cases were in order to save the life of the mother. Medication was the primary method of uterine evacuation. 11 cases of sexual violence requested abortion services. Data from the courts found pervasive cultural stigma of silence …	The change in the policy has made significant contributions to make abortion safer through reform, training, community involvement, and supportive evidence. This could be a model for other African nations to follow. However, stigma towards survivors sill exits and creates barriers to safe abortion services.	CAC	individual, healthcare organization, social & cultural	Research was conducted based on an ongoing program and the retrospective data was limited.
61	Ingabire, Joining and leaving sex work: Experiences of women in Kigali, Rwanda (2012)	female sex workers, who had previously participated in a large prospective HIV-incidence study. median age 22 years old	how women start, and how they attempt to stop, sex work	70 female sex workers	majority of the women began sex work following a disruption to family support networks and/or to financial support systems. some had a degree of positive choice or agency in deciding to become a sex worker (freedom and money). Working as a house-girl is a key route through which young women are exposed to sex work.The reasons given for not leaving were overwhelmingly financial. Mostly, these wome…	One approach to protecting house-girls is to focus on their working conditions: recognising them as a professional group, ensuring basic employment rights and ensuring that they are legally protected whilst at work. Economic empowerment via alternative sources of income is needed.	SRHR	individual, social & cultural	Since the participants were part of a previous HIV study, concerned with reducing risk, may have lead to a bias towards accounts that overplayed the drawbacks and underplayed the benefits of sex work. Those agreeing to be interviewed may be more comfortable talking about their experiences and therefore possibly atypical. Small sample may not be generalizeable
83	Kalisa, Facilitators and barriers to birth preparedness and complication readiness in rural Rwanda among community health workers and community members: a qualitative study (2018)	CHWs, elderly women aged 45–68 and men aged 18–59, 1 nurse-in-charge from the district hospital and 1 head of CHWs at district level	Understand the facilitators and barriers to birth preparedness and complication readiness (BP/CR) among community health workers (CHWs) and community members in rural Rwanda.	8 FGDs, with a total of 88 participants from: CHWs (4 groups), elderly women (2 groups) and men (2 groups). Each FGD had 8 to 12 members. 2 key informant interviews	Participants perceived the importance of family assistance, medical insurance and attending antenatal care (ANC) to facilitate BP/CR and enhance professional care at birth. Disrespect and abuse of women during labor by health workers were perceived as important barriers to access professional care, as well as conflicting health policies such as user fees for ANC and FP services, and imposing fine…	CHWs, ANC and medical insurance are perceived to be important facilitators of BP/CR. Respectful care is paramount for improved maternal health. There is a need for addressing inconsistent health policies hindering the intention to access professional care.	SRHR	healthcare organization	Social desirability bias rather than a genuine reflection. This could have occurred because the moderators and notetakers were of a medical background, and hence participants may have had a desire to show preference for the use of skilled care. Moderators were all male and this could have caused women to be shy and reserved.
19	Kestelyn, High acceptability of a contraceptive vaginal ring among women in Kigali, Rwanda (2018)	Women (18-35 years old), who provided informed consent. HIV negative, sexualy active, and in good health.	Expore acceptability of CVR (NuvaRing).	N = 120, at pre-screening visit: 13 IDIs, Midway through the study: 5 mid-trial FGDs with 8-12 women from both the intermittent and continuous groups (total of 51 women), 5 end-trial FGDs with 49 women, IDIs with 10 study participants and 10 male partners.	The top concerns in using the ring were: the ring might come out, discomfort during sex, cause infection, or be ineffective. The majority of women thought the ring was easy to insert and remove. At the end of the study, the majority of the women thought the CVR is the best method of contraception and would recommend to others.	Acceptability of the ring was high. Expanding the use of the ring could lead to wider contraception use. Ring acceptability is likely more due to socio-cultural contexts than product attributes.	FP	individual	Small N from an urban area (Kigali). No control group. Did not study the views of policy makers or advocacy groups.
42	Kubai, Making and unmaking ethnicities in the Rwandan context: implication for gender-based violence, health, and wellbeing of women (2013)	Men and women, both rural and urban in the Eastern ProvInce and Kigali	Understand cultural and historical perspectives on ethnicity and gender violence. Explore the interactioin between cultural beliefs and the new gender equality policy	20 IDIs, 6 FGDs, 2 community mobilization dialogues	Violence still happens eventhough policies have been put in place to promote gender equality. Some of the gender violence prevention programs are influenced by tranditional norms and therefore perpetuate gender based violence.	Gender equality programs have not produced subsequent change in real social change. Policy implementation does not guarantee a reflective change in culture and society and policy made from the perspectives of culture and society can perpetuate gender based violence.	SRHR	individual, social and cultural	Not identified
39	Michielsen, Rwandan young people's perceptions on sexuality and relationships: results from a qualitative study using the 'mailbox technique' (2014)	Secondary education students	Understand young Rwandans perceptions on sex and relationships. Asess their vulnerability to poor SRH and assess the qualitative "mailbox" technique.	N = 186 letters	The general tone of the letters were 2 types of sexual relationship: experimental and transactional. Boys and girls noted fear towards the consequences of sex, but were still curious. In transactional sex, there are two sub-categories: those needed for survival and those needed to obtain goods or peer acceptance.	"People are vulnerable to poor SRH because of the types of sexual relationships (interaction) they engage in. This engagement is influenced by young peoples’ stage in life (social trajectory) and the environment (social context) in which it takes place."	SRHR	individual	group homogeneity and sories mostly about people in general, instead of personal stories.
9	Mumporeze, Let's spend a night together; i will increase your salary: an analysis of sextortion phenomenon in Rwandan society (2021)	Public employees, private employees, job seekers and students, which form the main categories most affected by sextortion	Scrutinise the reasons why sextortion occurs and its consequences on victims and the whole society.	150 in FGDs, 30 from each group for IDIs	Dearth of reporting cases of sextortion and its laws; persistence of patriarchal system; gender income inequality and an increase in the unemployment rate as the main causes of sextortion. The decline of victims’ economic status; psychological and health problems; an increase of gender inequality and domestic violence; a decrease of productivity and credibility; and deterioration of various human…	Sextortion may undermine efforts to end gender inequality. Rwandan policymakers encouraged to redesign the legal system accordingly in order to legally protect women and make them aware of their sexual rights. Policymakers will need to overhaul gender-related strategies so that a broad range of remedies against sextortion (economic, regulatory, societal norms, etc.) are incorporated.	SRHR	Individual, social & cultural	None identified
14	Musabyimana, Before and after implementation of group antenatal care in Rwanda: a qualitative study of women's experiences (2019)	88 women of reproductive age who had a child under 12 months of age and attended at least one ANC visit during the previous pregnancy. 56 women who had been invited to participate in group care within the last 9 months and whose estimated due dates were at least 8 weeks in the past.	Inform the design of the group care program before implementation; document women’s experiences of group care at the mid-point of the trial to make ongoing programmatic adjustments and improvements.	2 rounds of FGDs: 88 and 56 participants	Before ANC/PNC: group ANC may offer advantages for pregnant women but some women were reluctant to share private information. After implementaion: group ANC is better than invidivdual ANC, but it cannot overcome all barriers to ANC and PNC attendance	Group ANC and PNC provide compelling benefits to women and families, although the proportion of families who are better-served by this innovative model of care is unknown.	SRHR	individual	Possible that they did not include women from the Nyamasheke district during round 1 and possibly missed themes or sub-themes unique to their pre-implementation ideas about the group care model.
18	Ndirima, Listening to their voices: understanding rural women's perceptions of good delivery care at the Mibilizi District Hospital in Rwanda (2018)	Mothers who had given birth at Mibilizi District Hospital within ten weeks prior (ranged from 18-43 yr. & midwives of both sexes)	Understand the quality of care during labor/child birth, mother’s perception of her experience, and non-clinical delivery needs	25 IDIs: 20 mothers, 5 midwives	Women had ambiguous feelings about childbirth and considered it to be a state between life and death. Important considerations during the process of childbirth and post-partum for these women included: privacy, emotional support from both provider and family, presence of birth companion especially husbands, provider empathy, promptness of care, proximity, adequate infrastructure and cleanliness o…	There is significant focus on the improvement of the quality of clinical medical services in developing countries, but there also needs to be equal emphasis on non-clinical components of delivery care.	SRHR	Individual, healthcare organization	First author is a male, which can have a negative effect when interviewing women in a paternalistic society. Only done in 1 distrcit- may not be generalizable. All outcomes were live births. recruitment was done through child vaccination unit- could have influenced opinion.
85	Påfs J, Rulisa S, Musafili A, Essen B, Binder-Finnema P. ‘You try to play a role in her pregnancy’: a qualitative study on recent fathers’ perspectives about childrearing and encounter with the maternal health system in Kigali, Rwanda. Glob Health Action. 2016;9:31482.	Men partnered with women experiencing complications, mostly 23-35 years old, 2 in their 50s	Explore recent fathers’ perspectives about their roles during pregnancy, maternal care-seeking, and childbirth within the current context of Rwanda’s political agenda for gender equality	32	Men’s main purpose was perceived as being the breadwinner, with the role to provide financially for their partner and coming family member. Obtaining information on maternal health was generally perceived as challenging and identified as posing potential difficulties on the intimate relationship, men perceived women as not wanting their partners to witness them in the condition of giving birth.	Despite the push for gender equality, the lack of explicitly stated public policy about men’s involvement at health care facilities in Rwanda contributes to men’s disconnection and limits their access to pregnancy information. men see an engaged and caring partner as the ideal, yet are facing challenges due to normative gendered expectations in this Rwandan society.	SRHR	interpersonal, healthcare, social cultural	the outcomes of their partners' pregnancies may have influence their negative ideas about the health system. language interpretation and foreigness of first author.
24	Pafs, Beyond the numbers of maternal near-miss in Rwanda - a qualitative study on women's perspectives on access and experiences of care in early and late stage of pregnancy (2016)	Women who fufilled the near miss criteria which includes: shock, emergency hysterectomy, uterine rupture, sepsis, eclampsia/severe preeclampsia, management criteria of blook transfusions.	"Explore care seeking and experiences of maternity care among women who suffered a near-miss event in the early or late stage of pregnancy, and to identify potential barriers and health system limitations to maternal survival in this setting"	N= 47 women interviewed at the hospital, 14 of these were revisited at their home	Formal care seeking delaying factors: limited awareness, no one to accompany for assistance, limited affordability, no medical insurance, distrust, limited access to transport, poor communication, misdiagnosis, bad interactions, neglected care. Informal care seeking supporting factors: preference of self treatment, perceived etiology of illness, reliance on traditional medicine, inadequet care op…	Highlights inequities in exercising one's reproductive choices. "Due to innapropriet treatment, women are pushed into repeated care-seeking, emphasizing the need for improved communication and continuum of care, and ammendments to the insurance system." Trust is one of the most important components in preventing maternal morbidity.	SRHR	individual, healthcare organization	Lack of inclusion of women who never make it to a health facility.
84	Påfs, 'They would never receive you without a husband’: paradoxical barriers to antenatal care scale-up in Rwanda. (2015)	Women with a near-miss pregnancy (16-38 years old) and their male partners (23-35 years). Men (21-62 years) & Women (21-52 years old) form the community	Understand the experiences of antenatal care among women who nearly died during pregnancy and their partners, as well as their perspectives on partner involvement	47 women with a near-miss event, 13 partners to those women, and 50 community members	the obligation of male attendance at first visit (they could ask for an official document to explain the man's absence, but that delayed care- rationale of the rule was to test for HIV), limitation of extensive male involvement (the men were not allowed to participate in the actual health consultation) , barriers found to demotivate women from meeting the current ANC policy, which promotes four r…	The health system would benefit from a more flexible avenue for women without partners to circumvent these paradoxical and potentially discriminating consequences.	SRHR	public health policy	The women's experience of nearly dying hay have heavily influenced the attitudes of the men, and including voices of men whose partners had an easier labor may have differenct perspectives. researcher was a forienger relying on an interpretor
67	Scanteianu, "The availability of contraceptives is everywhere.": coordinated and integrated public family planning service delivery in Rwanda (2022)	Purposively selected experienced female modern contraceptive users at least 18 years of age	Understand the role of coordinated and integrated public FP service delivery in achieving this increase in contraceptive use in Rwanda.	32 IDIs	Experienced FP users in both districts noted that public FP service delivery in Rwanda is well coordinated.	The coordination and integration of FP across both providers and services may help explain the rapid increase in Rwanda’s contraceptive use and has potential applications for enhancing FP service delivery in other settings.	FP	public health policy	Study fndings not generalizable. Selection bias occurred due to using purposive sampling as FP providers were asked to assist in recruitment of experienced FP users and providers may have biased the sample to include more experienced and satisfed contraceptive users.
4	Schwandt, "... the way we welcome them is how we will lead them to love family planning.": family planning providers in Rwanda foster compassionate relationships with clients despite workplace challenges (2021)	IDIs with experienced modern contraceptive users, FGDs also conducted with FP providers but not included in scoping review analysis	Understand the client-provider relationship in the Rwandan FP program and to examine barriers to those relationships.	32 IDIs	Despite workplace related challenges – including inadequate staffing, training, and resources, relationships between providers and clients are strong. FP providers work hard to understand, learn from, and support clients in their initiation and sustained use of contraceptives.	While Rwanda has made impressive strides in the FP program, work remains to increase access to and use of contraception by even more Rwandans, as well as continuing to meet the needs of current users. Attention to what is working well and continuing to support those successes – as well as removing barriers to continuing the good work of FP providers, is likely to have ramifications beyond the ind…	FP	Healthcare organization	Difficult to delineate IDI findings from FGD findings. Misunderstanding between the study participant recruiters and the researchers led to the modern contraceptive user sample not including discontinued users. The data collectors did not have previous experience with qualitative data collection. Transcription and translation occurred in a single step, instead of two, reducing the accuracy of tra…
5	Schwandt, "...we have to think first what we are going to feed our children before we have them ...": Rwandan women use family planning to provide a better life for their children (2021)	Women who were mostly current modern contraceptive users who were at least 18 years old, FP providers	Understand contraceptive users’ motivations for FP services in Rwanda	32 IDIs and 8 FGDs, 4 with Community Health Workers and 4 with FP nurses, ranging in size from 8 to 12 participants with total 88 FP providers	Family financial security is the main motivation for contraceptive use in Rwanda. Women used contraception to create space in between births to give them the freedom and strength to work for pay outside the home to contribute to the children’s expenses, primarily: school fees, health insurance, and food. Their efforts to support their children were seen to benefit not only their children and thei…	Women in this study identified entering into a positive feedback loop, where the benefits gained from contraceptive use supported the motivations for continuing to use contraception. In this context, it is easy to envision a landscape of continued, and sustained contraception use by current users, and the effects spilling over into additional users in the near future with the potential for broad …	FP	Individual, interpersonal, social & cultural	Non-contraceptive users were not included in the study, nor were male partners. There was also a misunderstanding between the study team and the participant recruiters for the individual interviews so recent discontinuers were not included in the sample as originally designed. Women were referred through FP providers, so it is likely that women sampled had positive experiences with FP. The topic …
7	Schwandt, An examination of the barriers to and benefits from collaborative couple contraceptive use in Rwanda (2021)	Women who were mostly current modern contraceptive users who were at least 18 years old, FP providers	Understand the role that male partners play in collaborative couple contraceptive use in Rwanda.	32 IDIs and 8 FGDs, 4 with Community Health Workers and 4 with FP nurses, ranging in size from 8 to 12 participants with total 88 FP providers	Some men are opposed to use of male methods of contraception, and some are opposed to any contraceptive use, which can lead to covert use. Women and providers prefer collaborative couple contraceptive use—as a result, providers advocate for and encourage male partner participation in contraceptive use. Women are most often burdened with seeking out information, initiating discussions, and sharing…	Increasing male involvement in contraceptive use via gender transformative approaches in the future would be benefcial for Rwandan FP providers, men, and women.	FP	Individual, interpersonal	Male partners were not included in the sample so views about male involvement in the FP process were only sourced from female partners and FP providers. Mostly current contraceptive users were included—so women who have never used FP and those who have discontinued contraceptive use while still in need were excluded from the sample. FP providers recruited FP users, so the sample was likely biased…
6	Schwandt, Family planning providers and contraceptive users in Rwanda employ strategies to prevent discontinuation (2021)	Women who were mostly current modern contraceptive users who were at least 18 years old, FP providers	Examine strategies FP providers and users employ to prevent discontinuation in the context of increasing use of modern methods, low rates of discontinuation, and method switching.	32 IDIs and 8 FGDs, 4 with Community Health Workers and 4 with FP nurses, ranging in size from 8 to 12 participants with total 88 FP providers	Both contraceptive users and FP providers present contraceptive use in Rwanda as an exercise that requires persistence due to experiences of side efects. Once women made the choice to use contraception, most were committed to consistently using a method to achieve their goals of preventing unintended pregnancy. FP providers help users manage side efects if they occur, and if that does not work, a…	FP programs can sustain, and increase, contraceptive use levels by training and supporting providers to reach new and dissatisfed users with comprehensive counseling services. Counseling on side efects at the time of initiating contraceptive use could prepare new users to manage side efects and thus reduce the likelihood of iscontinuation.	FP	Individual, healthcare organization	FP providers recruited women with experience using modern contraceptive methods; it could be that the providers recruited users with positive experiences thereby positively skewing the results. The use of purposive selection of study participants means the results in this study are not generalizable to all Rwandan contraceptive users.
17	Shelus, Understanding your body matters: Effects of an entertainment-education serial radio drama on fertility awareness in Rwanda (2018)	Listeners between the ages of 18 and 35; married or unmarried men and women, quantitative household survey w/ 1477 women 15-49 and men 15-59	Assess impact of a radio drama on understanding fertility and FP uptake	FGDs: 99, and 32 IDIs (only 8 in both)	Many people listened passively while multitasking, but listeners had higher fertility awareness. No significant difference between lister/non-listener in use or intended use in FP. Listeners discussed FP concepts more frequently.	Individual exposure to the fertility awareness messages is important, and may have varied based on how people listened to the radio drama. The radio show also had competing priorities which may have influenced how much info was retained: important to keep messages clear.	FP	individual	No baseline for the household survey. could not establish causality, there may be alternat explanations. small sample size for statistics.
77	Stern, Sexual coercion, consent and negotiation: processes of change amongst couples participating in the Indashyikirwa programme in Rwanda (2019)	Couples from rural Rwanda who participated in a 4-year intimate partner violence prevention programme that included a 5-month couples curriculum to promote equalitarian, non-violent relationships.	To understand how local sexual and gender norms affect notions of sexual consent and coercion within marriage.	14 Couples (28 individuals)	Both partners of couples reported significant changes in their sexual relationship. reduced experiences of coerced sex, greater communication about sex, and increased acceptability for women to initiate sex.	Inform programming to prevent coerced sex among spouses. grounding discussion of sexual coercion in an analysis of gendered power and norms, reflecting on the consequences of broader forms of sexual coercion and employing a benefits-driven, skills-based approach.	SRHR	Individual, interpersonal, and social & cultural	Data collected to assess the impact of the Indashyikirwa curriculum on multiple outcomes, rather than focusing explicitly on sexual coercion. Social desirability bias around participants wanting to report favorably on an intervention they clearly valued. Participants may have been reluctant to acknowledge ongoing sexual coercion given that the Rwandan law criminalizes marital rape and there is a …
20	Stern, The doing and undoing of male household decision-making and economic authority in Rwanda and its implications for gender transformative programming (2017)	Unmarried women less than 25 years old, married women over 25, unmarried men under 30, and married men over 30	Understand cultural, historical, and socioeconomic influences on male gender norms and roles	24 FGD and 30 interviews of couples	Most supported the opinion that the man should be the economic provider, but this varied based on how much the man made. Most respondants viewed women who make more money as undermining the authority of the man. Several noted the government's agenda helped shift the opinion towards more accepting of women providing economic support to the family. Shifts are also happening in the expectations of m…	The derivation from tradional gender roles is accepted under certain circumstances and there is an emerging narrative about partnership. Women's visibility as leadership helps change the narrative and helps change opinions towards traditional gender roles. Public and visible shifts in gender roles are a possible strategy to help redefine gender expectations.	SRHR	interpersonal	Not identified
37	Tolley, Preferences for a potential longer-acting injectable contraceptive: perspectives from women, providers, and policy makers in Kenya and Rwanda (2014)	Women 18-50; policy makers from the ministry of health, public sector, and NGOs	understand potential users, providers, and opinion leaders perspective on longer acting injectable contraceptive	19 focus group discussions with 177 people who have never, currently, or previously used injectibles, N= 46 in-depth interviews with providers	Women's opinions about LAI were informed by the specific TPP product characteristics. However, policy makers opinions were informed by LAIs contributions to the country. Womens' opinions were also informed by previous experiences with contraception. The most important considerations for policy makers was the possible side effects and cost.	Strong support for developing a long acting injectable contraception method, but need to combat misconceptions.	FP	individual, public health policy	Selection bias
3	Tuyisenge, "He lets me go although he does not go with me.": Rwandan women's perceptions of men's roles in maternal health (2021)	Pregnant and recently pregnant women	Examine the views, perspectives, and experiences of women on men’s involvement in maternal health and how this impacts access and utilization of maternal health services.	21 IDIs	Three key themes emerged during the analytic process that categorize the specific roles that men play in maternal health: 1) facilitating access to maternal health services, which involves assisting women with getting and or attending appointments jointly with men; 2) supporting women’s decisions, wherein men can support the decisions women make with regard to their maternal healthcare in a numbe…	Men’s roles in maternal health impact the financial, physical, and social aspects of women’s access to maternal healthcare services.To increase positive maternal health outcomes in Rwanda, community-level discussions involving men and their roles in maternal healthcare are encouraged. Such discussions will increase men’s understanding of the implications of their involvement in maternal health wi…	SRHR	Interpersonal	Conversational nuance likely lost in the process of the translation. A temporal cut-off for data collection instead of being guided by other approaches, such as data saturation or theoretical saturation.
13	Tuyisenge, Mothers' perceptions and experiences of using maternal health-care services in Rwanda (2019)	Women between 20 and 39 years old who had a baby within 1 year either at a health facility or home-based delivery.	Examine barriers to use maternal health-care services in Rwanda	45 women	All participants acknowledged the importance of going for antenatal care services, because they can have immense benefits for pregnant women. identified pertinent geographical (disctnce and transport), financial, and sociocultural challenges that women confront when accessing maternal health care.	Policy on maternal health should address social, structural, and environmental factors that influence maternal outcomes and are feasible to remediate given available resources.	SRHR	individual, interpersonal and healthcare organization	Potentially incurring reporting bias, as interviews within community health settings sites might cause participants to report negative experiences due to fear of being judged for not using maternal health services adequately. may not be generalizable to other parts of the country
44	Van Decraen, Sexual coercion among in-school adolescents in Rwanda: prevalence and correlates of victimization and normative acceptance (2012)	Rwandan adolescent, senior secondary school students aged between 17 and 24 years old, boys and girls	To assess sexual and reproductive health intervention to the reality of young people's belief on sexuality and reproductivity.	37 young people participated in four FGDs: 19 boys and 18 girls	Giving something in return for sex, or ‘paying’, may create the feeling in boys that they have the right to have sex with a girl when she has accepted a gift from him. Of all sexually active respondents in the sample, 16 have been forced into having sex. The normative acceptance of sexual coercion was high. The majority understand the use of force in the presented situations. Acceptance of sexual…	Girls decision on sexual intercourse has to be taken seriously. Because of peer pressure, mens force girls to have sex even if girls refuse. Adolescent are fearful of getting sexually transmitted infections like HIV. Findings suggest the need for moving towards comprehensive sex education.	SRHR	individual, social and cultural, public health policy	Low participants in general, low number of female participants than males, the sample was on in schools not in entire population.
46	Veldhuijzen, Preparing for microbicide trials in Rwanda: focus group discussions with Rwandan women and men (2006)	Female students, Unmarried women, Married women, Older women, Rural women, Female sex workers and Men. Except older women, participants had to be between 18 and 35 years, Older women had to be older than 35 but younger than 55 years.	To assess sexual and contraceptive behavior, preferences for vaginal lubrication, and hypothetical accessibility of microbicides among Rwandan women and men.	A maximum of 12 participants in each focus group among 8 female groups, were accepted. Male focus group had 8 participants.	Findings indicate that condom use is low among Rwandan men and women and that condoms are mainly used by men during commercial sex. Women have limited power to negotiate condom or FP use. Vaginal hygiene practices are very common and consist primarily of washing with water. Lubrication during sex is highly preferred by both men and women.	The study was conducted to prepare for clinical trials of candidate microbicides in Rwanda. Hypothetical microbicide acceptability after an explanation of what microbicides are and a demonstration with lubricant jelly was high.	SRHR	Individual, interpersonal, public health policy	Not identified
59	Veldhuijzen, Prevalence of sexually transmitted infections, genital symptoms and health-care seeking behaviour among HIV-negative female sex workers in Kigali, Rwanda (2013)	Female sex workers (FSW) 18 years or older, HIV-negative, at high risk for HIV and were not pregnant at enrolment or planning a pregnancy within the next year.	Assess the prevalence of genital symptoms, healthcare seeking behaviour for these symptoms and laboratory-confirmed STIs among FSW participating in a HIV incidence study in Kigali, Rwanda.	7 FGDs, with 8–10 participants each and four IDIs	Most FSW thought that seeking care soon after STI symptom-onset is important and the strongest incentive was to be able to continue working. Although FSW had heard about women seeking care from traditional healers, most of them reported not to go to traditional healers themselves. FSW identified feeling ashamed and being treated disrespectfully by doctors or other health-care workers as the bigge…	A comprehensive STI control programme targeting both symptomatic and asymptomatic FSW should be considered in this setting.	SRHR	individual, social & cultural	Social desirability bias in the FGD may also have played a role in findings.
